# Supplementary material for: OsMYBR1, a 1R-MYB Family Transcription Factor Regulates Starch Biosynthesis in Rice Endosperm
Source: Life (Basel). 2025 Jun 16;15(6):962. doi: 10.3390/life15060962 (PMC12194225; doi:10.3390/life15060962)
Supplement: Supplementary file 1 [file life-15-00962-s001.zip]

Archive with 3 entries (3 files):
- Supplement Figures.pdf
- Supplemental Table S1.xlsx
- Supplemental Table S2.xlsx
