# Supplementary material for: OsMYBR1, a 1R-MYB Family Transcription Factor Regulates Starch Biosynthesis in Rice Endosperm
Source: Life (Basel). 2025 Jun 16;15(6):962. doi: 10.3390/life15060962 (PMC12194225; doi:10.3390/life15060962)
Supplement: Supplementary file 1 [file life-15-00962-s001.zip › Supplemental Table S1.xlsx]

## Sheet: Sheet1
Gene ID	E-value	No of Domains	MYB-Domain Type	PI	Molecular Weight
LOC_Os01g03720	1.9e-16	2	R2R3	6.07	38488.3
LOC_Os01g04930	0.00019	2	R2R3	9.4	32501.6
LOC_Os01g07430	8.5e-09	1	MYB-1R (MYB-related gene)	6.06	34110.5
LOC_Os01g07450	1.3e-16	2	R2R3	8.85	27583.7
LOC_Os01g09590	1.4e-16	2	R2R3	5.73	27979.3
LOC_Os01g11200	4.2e-12	1	MYB-1R (MYB-related gene)	8.57	31795.5
LOC_Os01g12860	3.9e-51	3	MYB-R1R2R3	5.05	106569
LOC_Os01g16810	1.8e-27	2	R2R3	7.68	35716.6
LOC_Os01g18240	3.9e-17	2	R2R3	6.2	47736.4
LOC_Os01g19330	4e-16	2	R2R3	5.99	32507
LOC_Os01g19970	4.9e-14	2	R2R3	5.5	33646.1
LOC_Os01g36460	3.9e-17	2	R2R3	5.7	38499.6
LOC_Os01g45090	2.2e-16	2	R2R3	6.32	25448.5
LOC_Os01g49160	4e-16	2	R2R3	8.27	33868.2
LOC_Os01g50110	2.5e-16	2	R2R3	5.8	29793.3
LOC_Os01g50720	8.8e-17	2	R2R3	5.81	33199.9
LOC_Os01g51260	6.3e-18	2	R2R3	8.07	32777.9
LOC_Os01g52410	3.8e-17	2	R2R3	4.88	31761.1
LOC_Os01g59660	9.5e-19	2	R2R3	5.08	59960.6
LOC_Os01g62410	1.2e-59	3	MYB-R1R2R3	8.5	64100.1
LOC_Os01g63160	2.3e-24	2	R2R3	6.24	44329.5
LOC_Os01g63460	6.9e-06	2	R2R3	6.76	33056.2
LOC_Os01g63680	2.8e-29	2	R2R3	7.75	48075.2
LOC_Os01g65370	6.2e-17	2	R2R3	9.3	30969.9
LOC_Os01g74410	4.5e-16	1	MYB-1R (MYB-related gene)	6.29	24075.6
LOC_Os01g74590	5e-24	2	R2R3	9.91	27339.3
LOC_Os02g02370	7.5e-18	2	R2R3	7.8	32118.7
LOC_Os02g09480	8.5e-26	2	R2R3	8.85	32322.1
LOC_Os02g17190	1.1e-16	2	R2R3	8.5	51199.3
LOC_Os02g30700	8.6e-05	1	MYB-1R (MYB-related gene)	6.01	29091.7
LOC_Os02g36890	1.2e-17	2	R2R3	7.08	36317.6
LOC_Os02g40530	6e-19	2	R2R3	5.35	32082.7
LOC_Os02g41510	3e-19	2	R2R3	5.92	28468.8
LOC_Os02g42850	1.6e-10	2	R2R3	5.18	34205.5
LOC_Os02g42870	1e-19	2	R2R3	6.96	32154.2
LOC_Os02g46780	6.7e-20	2	R2R3	4.67	36443.4
LOC_Os02g49250	1.3e-15	2	R2R3	9.5	32224.4
LOC_Os02g49986	4.7e-16	2	R2R3	5.03	27759.3
LOC_Os02g51799	3.8e-19	2	R2R3	6.25	40296.5
LOC_Os02g54520	7.2e-17	2	R2R3	5.59	58761.4
LOC_Os03g04900	6.1e-19	2	R2R3	6.6	28768.3
LOC_Os03g13310	3e-24	2	R2R3	9.82	25320
LOC_Os03g18480	6.3e-19	2	R2R3	5.76	32350.1
LOC_Os03g19120	1.8e-13	2	R2R3	5.08	38768.1
LOC_Os03g19630	4.7e-11	1	MYB-1R (MYB-related gene)	11.87	22195.5
LOC_Os03g20090	1.9e-14	2	R2R3	4.84	36042.8
LOC_Os03g25304	5.4e-10	1	MYB-1R (MYB-related gene)	10.24	19833.5
LOC_Os03g25550	6.7e-18	2	R2R3	6.45	42129.3
LOC_Os03g26130	3.5e-18	2	R2R3	6.59	32479.7
LOC_Os03g27090	2.2e-17	2	R2R3	8.17	33199.3
LOC_Os03g29614	1e-14	2	R2R3	6.62	34048.9
LOC_Os03g38210	2.1e-19	2	R2R3	5.13	55458.7
LOC_Os03g51110	3e-27	2	R2R3	8.22	27525.5
LOC_Os03g53960	3.4e-05	1	MYB-1R (MYB-related gene)	7.55	63796.9
LOC_Os03g56090	9.9e-18	2	R2R3	7.76	35339.2
LOC_Os03g62100	2.7e-05	1	MYB-1R (MYB-related gene)	6.6	22952.7
LOC_Os04g28090	1.9e-22	1	MYB-1R (MYB-related gene)	4.88	109684
LOC_Os04g30890	0.00098	1	MYB-1R (MYB-related gene)	10.38	28619.4
LOC_Os04g38740	2.3e-18	2	R2R3	7.66	36392.8
LOC_Os04g39470	1.6e-20	2	R2R3	6.15	39699.2
LOC_Os04g42950	2.2e-17	2	R2R3	7.57	30659.2
LOC_Os04g43680	2.3e-20	2	R2R3	6.56	27914.3
LOC_Os04g45020	1.9e-17	2	R2R3	6.51	29536
LOC_Os04g45060	3.4e-19	2	R2R3	6.01	31799.5
LOC_Os04g46384	8.2e-18	2	R2R3	7.91	37110.9
LOC_Os04g50680	4.5e-15	2	R2R3	6.2	36876.5
LOC_Os04g50770	2.5e-21	2	R2R3	4.94	39768.5
LOC_Os05g02420	1.4e-09	1	MYB-1R (MYB-related gene)	11.4	24973.4
LOC_Os05g04210	2.2e-16	2	R2R3	5.95	33960
LOC_Os05g04820	1.9e-17	2	R2R3	6.12	47151.6
LOC_Os05g28320	1.1e-23	2	R2R3	6.61	31528.1
LOC_Os05g35500	7.6e-18	2	R2R3	9.06	28351.2
LOC_Os05g37060	9.6e-05	1	MYB-1R (MYB-related gene)	7.84	20381.5
LOC_Os05g37730	8.5e-05	2	R2R3	6.49	34031.2
LOC_Os05g38460	1.1e-47	3	MYB-R1R2R3	8.53	64784
LOC_Os05g41166	9.3e-18	2	R2R3	5.19	45133.2
LOC_Os05g46610	2.4e-16	2	R2R3	5.18	33606.1
LOC_Os05g48010	2.1e-17	2	R2R3	6.49	30551.3
LOC_Os05g49310	1.2e-15	2	R2R3	5.97	26862.7
LOC_Os06g01670	2.32e-15	1	MYB-1R (MYB-related gene)	6.93	33210.5
LOC_Os06g02250	7.9e-18	2	R2R3	5.63	39053.1
LOC_Os06g06740	1.8e-34	2	R2R3	6.81	36959.6
LOC_Os06g10350	9.9e-16	2	R2R3	7.22	28895.1
LOC_Os06g11780	1.4e-21	2	R2R3	5.82	36126
LOC_Os06g14010	9.4e-14	1	MYB-1R (MYB-related gene)	10.77	19018.5
LOC_Os06g14670	1.5e-15	2	R2R3	4.85	29556.4
LOC_Os06g14700	9.3e-16	1	MYB-1R (MYB-related gene)	11.14	19948.7
LOC_Os06g14710	1.6e-10	1	MYB-1R (MYB-related gene)	11.19	16352.6
LOC_Os06g19980	2.2e-07	1	MYB-1R (MYB-related gene)	9.03	73286.5
LOC_Os06g40330	9.8e-19	2	R2R3	7.31	75878.9
LOC_Os06g43090	4.8e-24	2	R2R3	8.21	33377.3
LOC_Os06g46560	4.3e-17	2	R2R3	6.91	47370.7
LOC_Os07g04430	2.2e-05	1	MYB-1R (MYB-related gene)	10.15	21140.1
LOC_Os07g04700	1.3e-69	5	Atypical MYB genes	9.56	92424.6
LOC_Os07g12130	6.2e-34	2	R2R3	5.71	47467.9
LOC_Os07g14110	6.5e-37	2	R2R3	9.25	35943.6
LOC_Os07g25150	1.4e-08	1	MYB-1R (MYB-related gene)	9.59	7681.8
LOC_Os07g25370	1.1e-15	2	R2R3	10.4	22123.3
LOC_Os07g30130	2.1e-13	1	MYB-1R (MYB-related gene)	10.11	18223.5
LOC_Os07g31470	8e-18	2	R2R3	6.4	41655.8
LOC_Os07g37210	6.7e-20	2	R2R3	6.59	39929
LOC_Os07g43420	8.2e-18	2	R2R3	4.73	59595.1
LOC_Os07g43580	4.3e-19	2	R2R3	5.9	35258.9
LOC_Os07g44090	9.4e-19	1	MYB-1R (MYB-related gene)	12.26	21236.6
LOC_Os07g48870	5.7e-17	2	R2R3	5.52	33702.9
LOC_Os08g05520	8.5e-17	2	R2R3	6.13	39954.6
LOC_Os08g06240	1.7e-05	1	MYB-1R (MYB-related gene)	6.96	33783.5
LOC_Os08g15020	2.2e-17	2	R2R3	5.89	34397.2
LOC_Os08g33150	3.4e-15		R2R3	5.4	34282.9
LOC_Os08g33660	3e-18	2	R2R3	6.15	39826.5
LOC_Os08g33800	3.2e-27	2	R2R3	7.25	38357.6
LOC_Os08g33940	3.8e-20	2	R2R3	7.69	32785.7
LOC_Os08g34960	3.9e-26	2	R2R3	6.12	21605.3
LOC_Os08g37970	3.1e-20	2	R2R3	6.1	36754.2
LOC_Os08g43550	1.4e-17	2	R2R3	9.1	26999.1
LOC_Os09g01960	7.1e-24	2	R2R3	10.21	34573.3
LOC_Os09g23620	5.4e-15	2	R2R3	4.81	30935.9
LOC_Os09g24800	7.7e-20	2	R2R3	8.17	33068.8
LOC_Os09g26170	2e-16	2	R2R3	6.06	40137.6
LOC_Os09g36250	1.1e-15	2	R2R3	6.16	31171.8
LOC_Os09g36730	9.3e-19	2	R2R3	9.04	28224.4
LOC_Os10g20990	4.7e-10	1	MYB-1R (MYB-related gene)	10.85	62906.1
LOC_Os10g33810	4.5e-18	2	R2R3	7.71	30064.6
LOC_Os10g35660	1.7e-13	2	R2R3	5.24	31656.6
LOC_Os11g03440	1.3e-17	2	R2R3	5.59	33599.7
LOC_Os11g10130	1.4e-31	2	R2R3	9.85	28815
LOC_Os11g35390	3.5e-19	2	R2R3	6.26	36470.2
LOC_Os11g45740	1.7e-16	2	R2R3	5.8	32783.4
LOC_Os11g47460	1.1e-16	2	R2R3	8.82	27226
LOC_Os12g03150	1.3e-17	2	R2R3	5.59	34063.1
LOC_Os12g07610	5.9e-34	2	R2R3	5.63	42843.9
LOC_Os12g07640	1.4e-18	2	R2R3	8.48	28647.8
LOC_Os12g13570	3.8e-55	3	MYB-R1R2R3	5.13	109414
LOC_Os12g33070	1.2e-15	2	R2R3	6.33	43722.4
LOC_Os12g37690	3.1e-17	2	R2R3	5.37	33864.4
LOC_Os12g37970	4.3e-17	1	MYB-1R (MYB-related gene)	5.74	20118.8
LOC_Os12g38400	5.5e-18	1	MYB-1R (MYB-related gene)	10.28	39041.5
