# Supplementary material for: OsMYBR1, a 1R-MYB Family Transcription Factor Regulates Starch Biosynthesis in Rice Endosperm
Source: Life (Basel). 2025 Jun 16;15(6):962. doi: 10.3390/life15060962 (PMC12194225; doi:10.3390/life15060962)
Supplement: Supplementary file 1 [file life-15-00962-s001.zip › Supplemental Table S2.xlsx]

## Sheet: Sheet1
Supplemental Table S2. Primers used in this study
Name	Primer’s sequence	Purpose
OsMYBR1-pB42AD	F:TGCCTCTCCCGAATTCATGCGTGTGGGGAAGGCAA	Yeast one-hybrid assays
	R:CGAGTCGGCCGAATTCCTATCTTCGCAGGCGGAAGT
GBSSIpro-pLacZi	F:ATCTGTCGACCTCGAGATGTCCTACGGAATGACGACAA
	R:GAGCACATGCCTCGAGCGCTCGCGTGCGTACG
AGPL1pro-pLacZi	F: ATCTGTCGACCTCGAGCGACACCATGTGATTTGGT
	R: GAGCACATGCCTCGAGTTCACGGTATACGTACGTAC
AGPL2pro-pLacZi	F:ATCTGTCGACCTCGAGAGTCAGCTGTCATGTTGGAT
	R:GAGCACATGCCTCGAGGTCCATCACCATCAGGCTC
PHOLpro-pLacZi	F:ATCTGTCGACCTCGAGCATGGTTCAACGCTAATAAG
	R:GAGCACATGCCTCGAGGGCGCCGAGGCGGTCGCCAT
BEIIbpro-pLacZi	F:ATCTGTCGACCTCGAGGAGGATGTGCTCCATTTTGGCA
	R:GAGCACATGCCTCGAGGGGGAGGAAGAGGAGAGGAA
ISA1pro-pLacZi	F:ATCTGTCGACCTCGAGCAGCACCGACGTCACACCT
	R:GAGCACATGCCTCGAGCTCGCCATGGCGGAGAAAT
SSⅢapro-pLacZi	F:ATCTGTCGACCTCGAGGCATATTAACGCCTACTCCATTCG
	R:GAGCACATGCCTCGAGGCATCTCTTTCCCTCAAAAGGC
OsMYBR1-pGreen Ⅱ 62-SK	F: TCTAGAACTAGTGGATCCATGCGTGTGGGGAAGGCAAAG	Luc assay
	R: AAGCTTGATATCGAATTCCTATCTTCGCAGGCGGAAGT
GBSSIpro-pGreen Ⅱ 0800-LUC	F: ACCGGGCCCCCCCTCGAGATGTCCTACGGAATGACGACAA
	R: TCTAGAACTAGTGGATCCGGTGGTTGTCTAGCTGTTGC
AGPL1pro-pGreen Ⅱ 0800-LUC	F: ACCGGGCCCCCCCTCGAGCGACACCATGTGATTTGGT
	R: TCTAGAACTAGTGGATCCTTCACGGTATACGTACGTAC
AGPL2pro-pGreen Ⅱ 0800-LUC	F: ACCGGGCCCCCCCTCGAGGTATCCATGGGTCTTGTGG
	R: TCTAGAACTAGTGGATCCCTGTAAGAGGGTCCAGTTCTGA
PHOLpro-pGreen Ⅱ 0800-LUC	F: ACCGGGCCCCCCCTCGAGAATTGAGAGGAAGGAGGCATTA
	R: TCTAGAACTAGTGGATCCGCGATGCGATTTGCGAACG
BEIIbpro-pGreen Ⅱ 0800-LUC	F: ACCGGGCCCCCCCTCGAGCCGTTGTGTTCGTTGACTTAGTT
	R: TCTAGAACTAGTGGATCCGAGGAAGAGGAGAGGAAAAGGA
ISA1pro-pGreen Ⅱ 0800-LUC	F: ACCGGGCCCCCCCTCGAGGCTCAAAGATGGGCTAGTT
	R: TCTAGAACTAGTGGATCCGGCGGAGAAATTGCGAAATCTC
SSⅢapro-pGreen Ⅱ 0800-LUC	F: ACCGGGCCCCCCCTCGAGCGTTTTCCGTTAGCACGATT
	R: TCTAGAACTAGTGGATCCGGCTGACTTTGCCTAAGGTG
OsMYBR1-GST	F: CAGGGGCCCCTGGGATCCATGCGTGTGGGGAAGGCAAAGA	EMSA
	R: GAGTCGACCCGGGAATTCCTATCTTCGCAGGCGGAAGTTT
Crispr-OsMYBR1	F: TGTGTGCGCTGGAAGGAGATTGGCC	Genome editing
	R: AAACGGCCAATCTCCTTCCAGCGCA
Ubq	F: CGCAAGTACAACCAGGACAA	qRT-PCR
	R: TGGTTGCTGTGACCACACTT
OsMYBR1	F: CTGCCCACTACTAGGAAAAGCA
	R: TCTTCACAGTCGTTGGCTTACA
OsGBSSI	F: AACGTGGCTGCTCCTTGAA
	R: TTGGCAATAAGCCACACACA
AGPL1	F: GTTGATTCCACATGGCAGAGAA
	R: GTTGCTGCTGCTACTTCACT
AGPL2	F: AGTTCGATTCAAGACGGATAGC
	R: CGACTTCCACAGGCAGCTTATT
AGPS1	F: GTGCCACTTAAAGGCACCATT
	R: CCCACATTTCAGACACGGTTT
AGPS2	F: ACTCCAAGAGCTCGCAGACC
	R: GCCTGTAGTTGGCACCCAGA
BEⅠ	F: TGGCCATGGAAGAGTTGGC
	R: CAGAAGCAACTGCTCCACC
OsBEⅡb	F: CGGTTTCAGCAGGTTCAGA
	R: CTCCAGATGACTCAATCTCAACTT
ISA1	F: TGCTCAGCTACTCCTCCATCATC
	R: AGGACCGCACAACTTCAACATA
ISA2	F: TAGAGGTCCTCTTGGAGG
	R: AATCAGCTTCTGAGTCACCG
ISA3	F: ACAGCTTGAGACACTGGGTTGAG
	R: GCATCAAGAGGACAACCATCTG
PHOL	F: TTGGCAGGAAGGTTTCGCT
	R: CGAAGCCTGAAGTGAACTTGCT
PUL	F: ACCTTTCTTCCATGCTGG
	R: CAAAGGTCTGAAAGATGGG
SSⅠ	F: GGGCCTTCATGGATCAACC
	R: CCGCTTCAAGCATCCTCATC
SSⅡa	F: GCTTCCGGTTTGTGTGTTCA
	R: CTTAATACTCCCTCAACTCCACCAT
SsⅢa	F: AACCGGAGGACTTTACGACA
	R: TTGTTGCCTGTTCAGGGCG
pCAMBIA1305-OsMYBR1	F: TCCGGAGCTAGCTCTAGAATGCGTGTGGGGAAGGCAA	Overexpression
	R: CTTGCTCACCATGGATCCCTATCTTCGCAGGCGGAAGT
pAN580-OsMYBR1	F: GCCCAGATCAACTAGT ATGCGTGTGGGGAAGGCAAAGA	Subcellular location
	R: TCGAGACGTCTCTAGA TCTTCGCAGGCGGAAGTTT
